# Supplementary material for: The functional connectome in obsessive-compulsive disorder: resting-state mega-analysis and machine learning classification for the ENIGMA-OCD consortium
Source: Mol Psychiatry. 2023 May 2;28(10):4307–19. doi: 10.1038/s41380-023-02077-0 (PMC10827654; doi:10.1038/s41380-023-02077-0)
Supplement: Supplementary file 2 — Alphabetical list of ENIGMA OCD Working Group contributors [file 41380_2023_2077_MOESM2_ESM.xlsx]

## Sheet: Authorship info
ENIGMA OCD Working Group Resting-State project - full contributor list
Last Name:	Middle Name Initials:	First Name:	E-mailadres	ORCID Number:	Academic Degree(s):	Authorship:	Affiliation 1	Affiliation 2	Affiliation 3	Affiliation 4	Acknowledgements (grant support):	Disclosures:
Abe		Yoshinari	abeyoshi@koto.kpu-m.ac.jp	0000-0001-8348-0801	M.D., Ph.D.	Full co-author	Department of Psychiatry, Graduate School of Medical Science, Kyoto Prefectural University of Medicine, Kyoto, Japan				Funding from Japan Society for the Promotion of Science (KAKENHI Grant No. 18K15523)	No conflicts of interest
Alonso		Pino	mpalonso@bellvitgehospital.cat	0000-0002-5779-9111	M.D., Ph.D.	Full co-author	Department of Psychiatry, Bellvitge University Hospital, Barcelona, Spain	Department of Clinical Science, Faculty of Medicine, University of Barcelona, Spain	IDIBELL, Bellvitge University Hospital, Barcelona, Spain	CIBERSAM, Instituto de Salud Carlos III, Madrid, Spain	Carlos III Health Institute PI18/00856	No conflicts of interest
Anticevic		Alan	alan.anticevic@yale.edu		Ph.D.	Full co-author	Department of Psychiatry, Yale University, New Haven, CT, USA				5R01MH116038	Dr. Anticevic consults and holds equity with Neumora Therapeutics (formerly BlackThorn Therapeutics) and ManifestTechnologies. Dr. Anticevic also serves on the technology advisory board of Neumora Therapeutics and on the board of directors for Manifest Technologies. Dr. Anticevic is a co-inventor on the following patents: Anticevic A, Murray JD, Ji JL: Systems and Methods for Neuro-Behavioral Rel…
Arai		Honami	honamy821@gmail.com	0000-0003-4184-2290	Ph.D.	Consortium author	Research Center for Child Mental Development, Chiba University, Chiba, Japan	Center for Research on Counseling and Support Services, Tokyo University, Tokyo, Japan				No conflicts of interest
Balachander		Srinivas	srinivasbalachander@gmail.com	0000-0001-6729-6414	M.D.	Full co-author	Department of Psychiatry, National Institute of Mental Health And Neurosciences (NIMHANS), Bangalore, India					No conflicts of interest
Backhausen	L.	Lea	Lea.Backhausen@uniklinikum-dresden.de	0000-0001-6482-1316		Full co-author	Department of Child and Adolescent Psychiatry, Faculty of Medicine, Technische Universität Dresden, Germany					No conflicts of interest
Bargallo		Nuria	bargallo@clinic.cat	0000-0001-6284-5402	M.D., Ph.D.	Full co-author	Radiology Service, Diagnosis Image Center, Hospital Clinic de Barcelona, Barcelona, Spain	Magnetic Resonance Image Core Facility, Institut d'Investigacions Biomèdiques August Pi i Sunyer (IDIBAPS), Barcelona, Spain	CIBERSAM, Instituto de Salud Carlos III, Spain			No conflicts of interest
Batistuzzo	C.	Marcelo	marcelobatistuzzo@gmail.com	0000-0003-1347-8241	Ph.D.	Full co-author	Department of Psychiatry, University of Sao Paulo School of Medicine, Sao Paulo, Brazil	Department of Methods and Techniques in Psychology, Pontifical Catholic University, Sao Paulo, Brazil				No conflicts of interest
Benedetti		Francesco	benedetti.francesco@hsr.it	0000-0003-4949-856X	M.D.	Full co-author	Vita-Salute San Raffaele University, Milano, Italy	Psychiatry & Clinical Psychobiology, Division of Neuroscience, IRCCS Scientific Institute Ospedale San Raffaele, Milano				No conflicts of interest
Bertolin Triquell		Sara	sara.betr@gmail.com	0000-0003-1468-7862	M.D.	Full co-author	Bellvitge Biomedical Research Insitute-IDIBELL, Bellvitge University Hospital, Barcelona, Spain				Sara Bertolin was supported by Instituto de Salud Carlos III through the grant CM21/00278 (Co-funded by European Social Fund. ESF investing in your future).	No conflicts of interest
Bollettini		Irene	bollettini.irene@hsr.it		Ph.D.	Consortium author	Psychiatry & Clinical Psychobiology, Division of Neuroscience, IRCCS Scientific Institute Ospedale San Raffaele, Milano					No conflicts of interest
Brem		Silvia	silvia.brem@kjpd.uzh.ch	0000-0002-8031-1305	Ph.D.	Full co-author	Department of Child and Adolescent Psychiatry and Psychotherapy, University Hospital of Psychiatry, University of Zurich	Neuroscience Center Zurich, University of Zurich and ETH Zurich, Switzerland			Hartmann Müller Foundation (no. 1460, principal investigator: S.Brem). We thank Tobias Hauser and Reto Iannaccone for data collection and study conduction.	No conflicts of interest
Bruin	B.	Willem	willembenjamin@gmail.com	0000-0002-0672-8903	M.Sc.	Full co-author	Amsterdam UMC location University of Amsterdam, Department of Psychiatry, Meibergdreef 9, Amsterdam, The Netherlands	Amsterdam Neuroscience, Amsterdam, The Netherlands				No conflicts of interest
Calesella		Federico	f.calesella@studenti.unisr.it	0000-0001-7481-4064	M.Sc.	Full co-author	Psychiatry & Clinical Psychobiology, Division of Neuroscience, IRCCS Scientific Institute Ospedale San Raffaele, Milano	Vita-Salute San Raffaele University, Milano, Italy				No conflicts of interest
Calvo Escalona		Rosa	rcalvo@clinic.cat	0000-0001-9572-4228	M.D., Ph.D.	Consortium author	Department of Child and Adolescent Psychiatry and Psychology, Hospital Clinic of Barcelona, Barcelona, Spain	Magnetic Resonance Image Core Facility, Institut d'Investigacions Biomèdiques August Pi i Sunyer (IDIBAPS), Barcelona, Spain	CIBERSAM, Instituto de Salud Carlos III, Spain	Department of Medicine, University of Barcelona, Spain		No conflicts of interest
Coelho		Ana	acoelho.tkd@gmail.com	0000-0001-8489-5750	Ph.D.	Consortium author	Life and Health Sciences Research Institute (ICVS), School of Medicine, University of Minho, Braga, Portugal	ICVS/3B's, PT Government Associate Laboratory, Braga/Guimarães, Portugal	Clinical Academic Center - Braga, Braga, Portugal			No conflicts of interest
Colombo		Federica	f.colombo8@studenti.unisr.it	0000-0001-5853-9912	M.Sc.	Consortium author	Psychiatry & Clinical Psychobiology, Division of Neuroscience, IRCCS Scientific Institute Ospedale San Raffaele, Milano	Vita-Salute San Raffaele University, Milano, Italy				No conflicts of interest
Couto		Beatriz	beatriz.azevedo.couto@gmail.com		M.D.	Full co-author	Life and Health Sciences Research Institute (ICVS), School of Medicine, University of Minho, Braga, Portugal	ICVS/3B's, PT Government Associate Laboratory, Braga/Guimarães, Portugal	Clinical Academic Center - Braga, Braga, Portugal			No conflicts of interest
Darwich		Leila	leila.darwich@uniklinikum-dresden.de		M.Sc.	Consortium author	Department of Child and Adolescent Psychiatry, Faculty of Medicine, Technische Universität Dresden, Germany					No conflicts of interest
Denys	A.J.P.	Damiaan	d.denys@amsterdamumc.nl	0000-0002-3191-3844	M.D., Ph.D.	Full co-author	Amsterdam UMC location University of Amsterdam, Department of Psychiatry, Meibergdreef 9, Amsterdam, The Netherlands	Amsterdam Neuroscience, Amsterdam, The Netherlands				No conflicts of interest
Echevarria	A.N.	Marco	marco_eche@hotmail.com	0000-0002-1127-3835	M.D.	Full co-author	Department of Psychiatry, University of Sao Paulo School of Medicine, Sao Paulo, Brazil					No conflicts of interest
Eng		Goi Khia	goikhia.eng@nyulangone.org	0000-0001-7189-2868	Ph.D.	Full co-author	Department of Psychiatry, New York University Grossman School of Medicine, New York, NY, USA	Nathan Kline Institute for Psychiatric Research, Orangeburg, NY, USA				No conflicts of interest
Ferreira		Sónia	soniamgaf@gmail.com	0000-0002-3527-1623	Ph.D.	Full co-author	Life and Health Sciences Research Institute (ICVS), School of Medicine, University of Minho, Braga, Portugal	ICVS/3B's, PT Government Associate Laboratory, Braga/Guimarães, Portugal	Clinical Academic Center - Braga, Braga, Portugal			No conflicts of interest
Feusner	D.	Jamie	jamie.feusner@camh.ca	0000-0002-0391-345X	M.D.	Full co-author	Department of Psychiatry, University of Toronto, Toronto, Canada	General Adult Psychiatry & Health Systems, Centre for Addiction and Mental Health, Toronto, Canada	Women's and Children's Health, Karolinska Institutet, Stockholm, Sweden		R01MH085900, R01MH121520	Consultant fees from NOCD, Inc.
Fontaine		Martine	martine.fontaine@nyspi.columbia.edu		M.A.	Consortium author	Department of Psychiatry, Columbia University Irving Medical Center, New York, New York					No conflicts of interest
Grazioplene	G.	Rachael	rachael.grazioplene@gmail.com		Ph.D.	Full co-author	Department of Psychiatry, Yale University, New Haven, CT, USA					No conflicts of interest
Gruner		Patricia	patricia.gruner@yale.edu		Ph.D.	Full co-author	Department of Psychiatry, Yale University, New Haven, CT, USA				NIH - K23 MH115206 & IOCDF Annual Research Award	No conflicts of interest
Guo	Y.	Joyce	joyce.yu.guo@gmail.com	0000-0001-9388-6688	Ph.D.	Full co-author	University of California, San Diego, CA, USA					No conflicts of interest
Hagen		Kristen	kristen.hagen@helse-mr.no	0000-0002-4286-1277	Ph.D.	Full co-author	Molde Hospital, Møre og Romsdal Hospital Trust, Molde, Norway	Bergen Center for Brain Plasticity, Haukeland University Hospital, Bergen, Norway	Department of Mental Health, Norwegian University of Science and Technology, Trondheim, Norway			No conflicts of interest
Hansen		Bjarne	bjarne.kristian.aaslie.hansen@helse-bergen.no		Ph.D.	Full co-author	Bergen Center for Brain Plasticity, Haukeland University Hospital, Bergen, Norway	Center for Crisis Psychology, University of Bergen, Bergen, Norway				No conflicts of interest
Hirano		Yoshiyuki	hirano@chiba-u.jp	0000-0003-3844-3061	Ph.D.	Full co-author	Research Center for Child Mental Development, Chiba University, Chiba, Japan				AMED Brain/MINDS Beyond program Grant No. JP22dm0307002, JSPS KAKENHI Grants No. 22H01090, 21K03084, 19K03309, 16K04344	No conflicts of interest
Hoexter	Q.	Marcelo	mqhoexter@gmail.com	0000-0002-9302-4380	M.D., Ph.D.	Full co-author	Department of Psychiatry, University of Sao Paulo School of Medicine, Sao Paulo, Brazil					No conflicts of interest
Ikuta		Toshikazu	tikuta@olemiss.edu	0000-0003-0848-302X	Ph.D.	Consortium author	Department of Communication Sciences and Disorders, University of Mississippi, Oxford MS, USA					No conflicts of interest
Ipser	C.	Jonathan	jonathan.ipser@uct.ac.za		Ph.D.	Consortium author	Department of Psychiatry and Mental Health, Neuroscience Institute, University of Cape Town, Cape Town, South Africa					No conflicts of interest
Jahanshad		Neda	njahansh@usc.edu	0000-0003-4401-8950	Ph.D.	Full co-author	Imaging Genetics Center, Stevens Neuroimaging & Informatics Institute, Keck School of Medicine, University of Southern California, Los Angeles, CA, USA				NIH R01MH117601, R01AG059874, P41EB015922, R01MH126213, R01MH121246	No conflicts of interest
Jaspers-Fayer		Fern	fern.fayer@gmail.com	0000-0002-5107-4945	Ph.D.	Full co-author	Department of Psychiatry, University of British Columbia, Vancouver, Canada				Michael Smith Health Research BC	No conflicts of interest
Juaneda-Seguí		Asier	asier.juaneda@gmail.com	0000-0003-1662-1605	M.Sc.	Consortium author	Bellvitge Biomedical Research Insitute-IDIBELL, Bellvitge University Hospital, Barcelona, Spain	Department of Clinical Sciences, University of Barcelona, Barcelona, Spain	CIBERSAM, Instituto de Salud Carlos III, Spain			No conflicts of interest
Kasprzak		Selina	selina.kasprzak@gmail.com	0000-0003-1605-2828	M.Sc.	Full co-author	Amsterdam UMC, location Vrije Universiteit Amsterdam, Department of Psychiatry, De Boelelaan 1117, Amsterdam, The Netherlands	Amsterdam UMC, location Vrije Universiteit Amsterdam, Department of Anatomy and Neurosciences, De Boelelaan 1117, Amsterdam, The Netherlands				No conflicts of interest
Kim		Minah	verte82@snu.ac.kr	0000-0001-8668-0817	M.D., Ph.D.	Full co-author	Department of Neuropsychiatry, Seoul National University Hospital, Seoul, Republic of Korea	Department of Psychiatry, Seoul National University College of Medicine, Seoul, Republic of Korea				No conflicts of interest
Kitagawa		Hitomi	h-kitagawa@chiba-u.jp		B.Sc.	Consortium author	Research Center for Child Mental Development, Chiba University, Chiba, Japan					No conflicts of interest
Koch		Kathrin	kathrin.koch@tum.de	0000-0003-4664-8016	Ph.D.	Full co-author	Department of Neuroradiology, School of Medicine, Klinikum Rechts der Isar, Technical University of Munich, Munich, Germany				KO 3744/11-1	No conflicts of interest
Kvale		Gerd	gerd.kvale@helse-bergen.no	0000-001-5449-2344	Ph.D.	Consortium author	Bergen Center for Brain Plasticity, Haukeland University Hospital, Bergen, Norway	Department of Clinical Psychology, University of Bergen, Norway				No conflicts of interest
Kwak		Yoo Bin	yoobinkwak@gmail.com		Ph.D.	Full co-author	Department of Brain and Cognitive Sciences, Seoul National University College of Natural Sciences, Seoul, Republic of Korea					No conflicts of interest
Kwon		Jun Soo	kwonjs@snu.ac.kr	0000-0002-1060-1462	M.D., Ph.D.	Full co-author	Department of Psychiatry, Seoul National University College of Medicine, Seoul, Republic of Korea	Department of Neuropsychiatry, Seoul National University Hospital, Seoul, Republic of Korea	Department of Brain and Cognitive Sciences, Seoul National University College of Natural Sciences, Seoul, Republic of Korea			No conflicts of interest
Lazaro		Luisa	llazaro@clinic.cat	0000-0002-8425-5750	M.D., Ph.D.	Full co-author	Department of Child and Adolescent Psychiatry and Psychology, Hospital Clinic of Barcelona, Barcelona, Spain	Magnetic Resonance Image Core Facility, Institut d'Investigacions Biomèdiques August Pi i Sunyer (IDIBAPS), Barcelona, Spain	CIBERSAM, Instituto de Salud Carlos III, Spain	Department of Medicine, University of Barcelona, Spain	The work has received finalcial support from: Fundació la Marató de TV3-2009 (project 091810) and Fondo de Investigaciones Sanitarias, of the Spanish Ministry of Health (project P11/01419)	No conflicts of interest
Li	R.	Chiang-Shan	chiang-shan.li@yale.edu	0000-0002-9393-1212	M.D., Ph.D.	Full co-author	Department of Psychiatry, Yale University, New Haven, CT, USA					No conflicts of interest
Lochner		Christine	cl2@sun.ac.za	0000-0002-4766-3704	Ph.D.	Full co-author	SA MRC Unit on Risk and Resilience in Mental Disorders, Department of Psychiatry, Stellenbosch University, Stellenbosch, South Africa				This work was supported by the Medical Research Council of South Africa (SAMRC), and the National Research Foundation of South Africa (Christine Lochner), and we acknowledge the contribution of our research assistants.	No conflicts of interest
Machado-Sousa		Mafalda	mafaldagmsousa@gmail.com		M.Sc.	Consortium author	Life and Health Sciences Research Institute (ICVS), School of Medicine, University of Minho, Braga, Portugal				Portuguese Foundation for Science and Technology (Reference: 2020.07946.BD)	No conflicts of interest
Marsh		Rachel	rachel.marsh@nyspi.columbia.edu		Ph.D.	Full co-author	Department of Psychiatry, Columbia University Irving Medical Center, New York, New York				NIMH: R21MH093889, R21MH101441 and R01MH104648	No conflicts of interest
Martínez-Zalacaín		Ignacio	imartinezz@outlook.es	0000-0002-4036-0284	M.Sc.	Full co-author	Bellvitge Biomedical Research Insitute-IDIBELL, Bellvitge University Hospital, Barcelona, Spain	Department of Clinical Sciences, University of Barcelona, Barcelona, Spain			IM-Z was supported by a PFIS grant (FI17/00294) from the Carlos III Health Institute	No conflicts of interest
Menchon	M	Jose	jmenchon@bellvitgehospital.cat	0000-0002-6231-6524	M.D., Ph.D.	Full co-author	Bellvitge Biomedical Research Insitute-IDIBELL, Bellvitge University Hospital, Barcelona, Spain	Department of Clinical Sciences, University of Barcelona, Barcelona, Spain	CIBERSAM, Instituto de Salud Carlos III, Spain			No conflicts of interest
Moreira	S.	Pedro	pedromoreira@psi.uminho.pt	0000-0002-2800-3903	Ph.D.	Full co-author	Life and Health Sciences Research Institute (ICVS), School of Medicine, University of Minho, Braga, Portugal	ICVS/3B's, PT Government Associate Laboratory, Braga/Guimarães, Portugal	Psychological Neuroscience Lab, CIPsi, School of Psychology, University of Minho, Braga, Portugal			No conflicts of interest
Morer		Astrid	amorer@clinic.cat	0000-0001-8109-7008	M.D., Ph.D.	Consortium author	Department of Child and Adolescent Psychiatry and Psychology, Hospital Clinic of Barcelona, Barcelona, Spain	Magnetic Resonance Image Core Facility, Institut d'Investigacions Biomèdiques August Pi i Sunyer (IDIBAPS), Barcelona, Spain	CIBERSAM, Instituto de Salud Carlos III, Spain	Department of Medicine, University of Barcelona, Spain		No conflicts of interest
Morgado		Pedro	pedromorgado@med.uminho.pt	0000-0003-3880-3258	M.D., Ph.D.	Full co-author	Life and Health Sciences Research Institute (ICVS), School of Medicine, University of Minho, Braga, Portugal	ICVS/3B's, PT Government Associate Laboratory, Braga/Guimarães, Portugal	Clinical Academic Center - Braga, Braga, Portugal		This work was supported by National funds, through the Foundation for Science and Technology (project UIDB/50026/2020 and UIDP/50026/2020); by the Norte Portugal Regional Operational Programme (NORTE 2020) under the PORTUGAL 2020 Partnership Agreement, through the European Regional Development Fund (ERDF) (projects NORTE-01-0145-FEDER-000013 and NORTE-01-0145-FEDER-000023), and by the FLAD Scienc…	Pedro Morgado has received in the past 3 years grants, CME-related honoraria, or consulting fees from Angelini, AstraZeneca, Bial Foundation, Biogen, DGS-Portugal, FCT, FLAD, Janssen-Cilag, Gulbenkian Foundation, Lundbeck, Springer Healthcare, Tecnimede and 2CA-Braga.
Nakagawa		Akiko	akikon@chiba-u.jp		M.D., Ph.D.	Full co-author	Research Center for Child Mental Development, Chiba University, Chiba, Japan					No conflicts of interest
Nakamae		Takashi	nakamae@koto.kpu-m.ac.jp	0000-0003-4265-198X	M.D., Ph.D.	Consortium author	Department of Psychiatry, Graduate School of Medical Science, Kyoto Prefectural University of Medicine, Kyoto, Japan					No conflicts of interest
Nakao		Tomohiro	nakao.tomohiro.275@m.kyushu-u.ac.jp		M.D., Ph.D.	Full co-author	Graduate School of Medical Sciences, Kyushu University, Fukuoka-shi, Japan				JSPS KAKENHI (C)21K07547, 22K07598 and 22K15766	No conflicts of interest
Narayanaswamy	C.	Janardhanan	jcn.nimhans@gmail.com		M.D., Ph.D.	Full co-author	National Institute of Mental Health And Neurosciences (NIMHANS), Bangalore, India	GVAMHS, Goulburn Valley Health, Shepparton, VIC, Australia			Government of India grants from Department of Science and Technology (DST INSPIRE faculty grant -IFA12-LSBM-26) & Department of Biotechnology (BT/06/IYBA/2012)	No conflicts of interest
Narumoto		Jin	jnaru@koto.kpu-m.ac.jp		M.D., Ph.D.	Consortium author	Department of Psychiatry, Graduate School of Medical Science, Kyoto Prefectural University of Medicine, Kyoto, Japan					No conflicts of interest
Nurmi	L.	Erika	enurmi@g.ucla.edu	0000-0003-4893-8957	M.D., Ph.D.	Full co-author	Department of Psychiatry and Biobehavioral Sciences, University of California at Los Angeles, Los Angeles, USA					Unpaid Advisory Board Member of Tourette Association of America and Myriad Genetics
Okawa		Sho	show0706@gmail.com		Ph.D.	Consortium author	Research Center for Child Mental Development, Chiba University, Chiba, Japan					No conflicts of interest
O'Neill		Joseph	joneill@mednet.ucla.edu	0000-0003-2216-3903	Ph.D.	Consortium author	Division of Child and Adolescent Psychiatry, UCLA Semel Institute for Neuroscience, Los Angeles, CA USA	UCLA Brain Research Institute			NIMH R01MH085900, NIMH R01MH081864	No conflicts of interest
Pariente Zorrilla	C.	Jose	pariente@recerca.clinic.cat	0000-0002-7358-7602	M.Sc.	Full co-author	Magnetic Resonance Image Core Facility, Institut d'Investigacions Biomèdiques August Pi i Sunyer (IDIBAPS), Barcelona, Spain					No conflicts of interest
Piacentini		John	jpiacentini@mednet.ucla.edu	0000-0003-4195-7194	Ph.D.	Full co-author	Division of Child and Adolescent Psychiatry, UCLA Semel Institute for Neuroscience, Los Angeles, CA USA				R01MH081864	No conflicts of interest
Picó-Pérez		Maria	b8467@med.uminho.pt	0000-0002-1573-2445	Ph.D.	Full co-author	Life and Health Sciences Research Institute (ICVS), School of Medicine, University of Minho, Braga, Portugal	ICVS/3B's, PT Government Associate Laboratory, Braga/Guimarães, Portugal	Departamento de Psicología Básica, Clínica y Psicobiología, Universitat Jaume I, Castelló de la Plana, Spain		MPP was supported by the Spanish Ministry of Universities, with funds from the European Union - NextGenerationEU (MAZ/2021/11).	No conflicts of interest
Piras		Fabrizio	f.piras@hsantalucia.it	0000-0003-3566-5494	Ph.D.	Full co-author	Laboratory of Neuropsychiatry, Department of Clinical and Behavioral Neurology, IRCCS Santa Lucia Foundation, Rome, Italy				Italian Ministry of Health, Ricerca Corrente 2022, 2023	No conflicts of interest
Piras		Federica	federica.piras@hsantalucia.it	0000-0002-9546-7038	Ph.D.	Full co-author	Laboratory of Neuropsychiatry, Department of Clinical and Behavioral Neurology, IRCCS Santa Lucia Foundation, Rome, Italy					No conflicts of interest
Pittenger		Christopher	christopher.pittenger@yale.edu	0000-0003-2117-9321	M.D., Ph.D.	Full co-author	Department of Psychiatry, Yale University, New Haven, CT, USA				NIMH K24MH121571	No conflicts of interest
Real		Eva	ereal@bellvitgehospital.cat	0000-0003-4523-1649	M.D., Ph.D.	Consortium author	Bellvitge Biomedical Research Insitute-IDIBELL, Bellvitge University Hospital, Barcelona, Spain	CIBERSAM, Instituto de Salud Carlos III, Spain				No conflicts of interest
Reddy	Y.C.	Janardhan	ycjreddy@gmail.com	0000-0002-9925-9631	M.D.	Full co-author	Department of Psychiatry, National Institute of Mental Health And Neurosciences (NIMHANS), Bangalore, India				Government of India grants to: Prof. Reddy [(SR/S0/HS/0016/2011) & (BT/PR13334/Med/30/259/2009)], Dr. Janardhanan Narayanaswamy (DST INSPIRE faculty grant -IFA12-LSBM-26) & (BT/06/IYBA/2012) and the Wellcome-DBT India Alliance grant to Dr. Ganesan Venkatasubramanian (500236/Z/11/Z)	No conflicts of interest
Rodriguez-Manrique		Daniela	daniela.rodriguez@tum.de		M.Sc.	Full co-author	Department of Diagnostic and Interventional Neuroradiology, School of Medicine, Technical University of Munich	TUM-Neuroimaging Center (TUM-NIC) of Klinikum rechts der Isar, Technische Universität München, Germany	Graduate School of Systemic Neurosciences (GSN), Ludwig-Maximilians-Universität			No conflicts of interest
Roessner		Veit	Veit.Roessner@uniklinikum-dresden.de	0000-0002-1873-7081	M.D.	Consortium author	Department of Child and Adolescent Psychiatry, Faculty of Medicine, Technische Universität Dresden, Germany					No conflicts of interest
Sakai		Yuki	yuki1209@koto.kpu-m.ac.jp	0000-0003-2475-8548	M.D., Ph.D.	Full co-author	Department of Psychiatry, Graduate School of Medical Science, Kyoto Prefectural University of Medicine, Kyoto, Japan	ATR Brain Information Communication Research Laboratory Group, Kyoto, Japan			JP22dm0307008	No conflicts of interest
Sato	R.	Joao	jrsatobr@gmail.com		Ph.D.	Consortium author	Center of Mathematics, Computing and Cognition, Universidade Federal do ABC, Santo Andre, Brazil	Big Data Sector, Hospital Israelita Albert Einstein, Sao Paulo, Brazil				No conflicts of interest
Segalàs		Cinto	segalas16@bellvitgehospital.cat		Ph.D.	Consortium author	Bellvitge Biomedical Research Insitute-IDIBELL, Bellvitge University Hospital, Barcelona, Spain	CIBERSAM, Instituto de Salud Carlos III, Spain	Department of Clinical Sciences, University of Barcelona, Barcelona, Spain			No conflicts of interest
Shavitt	G.	Roseli	roseli.gshavitt@hc.fm.usp.br		M.D., Ph.D.	Consortium author	Department of Psychiatry, University of Sao Paulo School of Medicine, Sao Paulo, Brazil				Productivity grant from the National Council for Scientific and Technological Development CNPq, process 303754/2018-4	No conflicts of interest
Shimizu		Eiji	eiji@faculty.chiba-u.jp	0000-0002-6741-9338	M.D., Ph.D.	Full co-author	Research Center for Child Mental Development, Chiba University, Chiba, Japan	United Graduate School of Child Development, Osaka University, Kanazawa University, Hamamatsu University School of Medicine, Chiba University and University of Fukui, Japan	Department of Cognitive Behavioral Physiology Graduate School of Medicine, Chiba University, Japan			No conflicts of interest
Shivakumar		Venkataram	drshiv.nimhans@gmail.com	0000-0003-0353-8597	Ph.D.	Full co-author	Department of Integrative Medicine, National Institute of Mental Health And Neurosciences (NIMHANS), Bangalore, India				DBT-Wellcome Trust India Alliance Early Career Fellowship grant (IA/CPHE/18/1/503956)	No conflicts of interest
Simpson	H.	Blair	Blair.Simpson@nyspi.columbia.edu		M.D., Ph.D.	Full co-author	Department of Psychiatry, Columbia University Irving Medical Center, New York, New York	Neuroscience Center Zurich, University of Zurich and ETH Zurich, Switzerland			NIMH: R21MH093889 and R01MH104648	In the last three years, Dr. Simpson has received royalties from UpToDate, Inc and Cambridge University Press and a stipend from the American Medical Association for serving as Associate Editor of JAMA-Psychiatry
Soriano-Mas		Carles	csoriano@idibell.cat	0000-0003-4574-6597	Ph.D.	Full co-author	Bellvitge Biomedical Research Insitute-IDIBELL, Bellvitge University Hospital, Barcelona, Spain	CIBERSAM, Instituto de Salud Carlos III, Spain	Department of Social Psychology and Quantitative Psychology, Universitat de Barcelona-UB, Spain		Grant #PI19/01171 from the Carlos III Health Institute, and 2017SGR 1247 from AGAUR-Generalitat de Catalunya.	No conflicts of interest
Sousa		Nuno	njcsousa@med.uminho.pt	0000-0002-8755-5126	M.D., Ph.D.	Full co-author	ICVS/3B's, PT Government Associate Laboratory, Braga/Guimarães, Portugal	Clinical Academic Center - Braga, Braga, Portugal				No conflicts of interest
Spalletta		Gianfranco	g.spalletta@hsantalucia.it		M.D., Ph.D.	Full co-author	Laboratory of Neuropsychiatry, Department of Clinical and Behavioral Neurology, IRCCS Santa Lucia Foundation, Rome, Italy	Department of Psychiatry and Behavioral Sciences, Baylor College of Medicine, Houston, Texas - USA			Italian Ministry of Health grant RC19-20-21-22/A	No conflicts of interest
Stein	J.	Dan	dan.stein@uct.ac.za	0000-0001-7218-7810	M.D., Ph.D.	Full co-author	SA MRC Unit on Risk and Resilience in Mental Disorders, Department of Psychiatry, Neuroscience Institute, University of Cape Town, Cape Town, South Africa				the Obsessive-Compulsive Foundation to Dan J. Stein	No conflicts of interest
Stern	R.	Emily	emily.stern@nyulangone.org		Ph.D.	Full co-author	Department of Psychiatry, New York University Grossman School of Medicine, New York, NY, USA	Nathan Kline Institute for Psychiatric Research, Orangeburg, NY, USA			Data included in the manuscript was supported partially by grants R01MH126981, R01MH111794, and R33MH107589 from the National Institute of Mental Health/National Institute of Health awarded to ERS.	No conflicts of interest
Stewart		S. Evelyn	evelyn.stewart@ubc.ca	0000-0002-0994-6383	M.D.	Full co-author	Department of Psychiatry, University of British Columbia, Vancouver, Canada	British Columbia Children's Hospital Research Institute, Vancouver, Canada	British Columbia Mental Health and Substance Use Services Research Institute, Vancouver, Canada			No conflicts of interest
Szeszko	R.	Philip	philip.szeszko@mssm.edu		Ph.D.	Full co-author	Department of Psychiatry and Neuroscience, Icahn School of Medicine at Mount Sinai, NY, USA	Mental Illness Research, Education and Clinical Center (MIRECC), James J. Peters VA Medical Center, Bronx, NY, USA				No conflicts of interest
Tang		Jinsong	tangjinsong@zju.edu.cn	0000-0003-3796-1377	M.D., Ph.D.	Full co-author	Department of Psychiatry, Sir Run Run Shaw Hospital, Zhejiang University School of Medicine, Hangzhou, Zhejiang Province, China				National Natural Science Foundation of China (Nos. 81871057, 82171495), and Key Technologies Research and Development Program of China (Nos.2022YFE0103700)	No conflicts of interest
Thomopoulos	I.	Sophia	sthomopo@usc.edu	0000-0002-0046-4070	B.A.	Full co-author	Imaging Genetics Center, Stevens Neuroimaging & Informatics Institute, Keck School of Medicine, University of Southern California, Los Angeles, CA, USA				The ENIGMA Working Group acknowledges the NIH Big Data to Knowledge (BD2K) award for foundational support and consortium development (U54 EB020403 to Paul M. Thompson). For a complete list of ENIGMA-related grant support please see here: http://enigma.ini.usc.edu/about-2/funding/.	No conflicts of interest
Thompson	M.	Paul	pthomp@usc.edu	0000-0002-4720-8867	Ph.D.	Full co-author	Imaging Genetics Center, Stevens Neuroimaging & Informatics Institute, Keck School of Medicine, University of Southern California, Los Angeles, CA, USA				PMT was supported by NIH grants R01MH116147, P41EB015922, and R01MH123163	PMT received unrelated research grant support from Biogen, Inc.
Thorsen	L.	Anders	anders.l.thorsen@gmail.com	0000-0003-2836-5223	Ph.D.	Full co-author	Bergen Center for Brain Plasticity, Haukeland University Hospital, Bergen, Norway	Center for Crisis Psychology, University of Bergen, Bergen, Norway			Helse Vest Health Authority (Grant ID 911754 and 911880)	No conflicts of interest
Tokiko		Yoshida	tokiko.yoshida@chiba-u.jp		Ph.D.	Full co-author	Research Center for Child Mental Development, Chiba University, Chiba, Japan					No conflicts of interest
Tomiyama		Hirofumi	tomiyama.hirofumi.765@m.kyushu-u.ac.jp	0000-0002-8389-0541	M.D., Ph.D.	Full co-author	Graduate School of Medical Sciences, Kyushu University, Fukuoka-shi, Japan				JSPS KAKENHI (C) JP21K07547, 22K07598 and 22K15766.	No conflicts of interest
Vai		Benedetta	vai.benedetta@hsr.it	0000-0002-0748-4656	Ph.D.	Full co-author	Psychiatry & Clinical Psychobiology, Division of Neuroscience, IRCCS Scientific Institute Ospedale San Raffaele, Milano					No conflicts of interest
van de Mortel	A.	Laurens	laurensvandem@gmail.com		M.Sc.	Full co-author	Amsterdam UMC location University of Amsterdam, Department of Psychiatry, Meibergdreef 9, Amsterdam, The Netherlands	Amsterdam Neuroscience, Amsterdam, The Netherlands				No conflicts of interest
van den Heuvel	A.	Odile	oa.vandenheuvel@amsterdamumc.nl	0000000298047653	M.D., Ph.D.	Full co-author	Amsterdam UMC, location Vrije Universiteit Amsterdam, Department of Psychiatry, De Boelelaan 1117, Amsterdam, The Netherlands	Amsterdam UMC, location Vrije Universiteit Amsterdam, Department of Anatomy and Neurosciences, De Boelelaan 1117, Amsterdam, The Netherlands	Amsterdam Neuroscience, Compulsivity, Impulsivity & Attention program, Amsterdam, The Netherlands		Dutch Organization for Scientific Research (NWO/ZonMW) VENI grant (916-86-038) and Brain & Behavior Research Foundation (NARSAD grant), Netherlands Brain Foundation (2010(1)-50)	No conflicts of interest
van der Straten		Anouk	anoukvdstraten@hotmail.com		M.D.	Full co-author	Amsterdam UMC location University of Amsterdam, Department of Psychiatry, Meibergdreef 9, Amsterdam, The Netherlands	Amsterdam Neuroscience, Amsterdam, The Netherlands				No conflicts of interest
van der Werf	D.	Ysbrand	yd.vanderwerf@amsterdamumc.nl	0000-0003-2370-9584	Ph.D.	Full co-author	Amsterdam UMC, location Vrije Universiteit Amsterdam, Department of Anatomy and Neurosciences, De Boelelaan 1117, Amsterdam, The Netherlands	Amsterdam Neuroscience, Compulsivity, Impulsivity & Attention program, Amsterdam, The Netherlands	Amsterdam Neuroscience, Brain Imaging program, Amsterdam, The Netherlands		ENIGMA World Aging Center, NIA Award No. R01AG058854; ENIGMA Parkinson's Initiative: A Global Initiative for Parkinson's Disease, NINDS award RO1NS107513	No conflicts of interest
van Leeuwen	A.	Wieke	wiekevanleeuwen@gmail.com	0000-0002-4722-0444	M.D.	Full co-author	Amsterdam UMC location University of Amsterdam, Department of Psychiatry, Meibergdreef 9, Amsterdam, The Netherlands	Amsterdam Neuroscience, Amsterdam, The Netherlands			ZonMw grants no. 165.610.002 and 016.156.318	No conflicts of interest
van Marle	J.F.	Hein	h.j.vanmarle@amsterdamumc.nl	0000-0003-3543-4135	M.D., Ph.D.	Full co-author	Amsterdam UMC, location Vrije Universiteit Amsterdam, Department of Psychiatry, De Boelelaan 1117, Amsterdam, The Netherlands	Amsterdam Neuroscience, Mood Anxiety Psychosis Stress Sleep, Amsterdam, The Netherlands				No conflicts of interest
van Wingen	A.	Guido	guidovanwingen@gmail.com	0000-0003-3076-5891	Ph.D.	Full co-author	Amsterdam UMC location University of Amsterdam, Department of Psychiatry, Meibergdreef 9, Amsterdam, The Netherlands	Amsterdam Neuroscience, Amsterdam, The Netherlands			Netherlands Organization for Scientific Research (NWO/ZonMW Vidi Grant No. 165.610.002, 016.156.318, and 917.15.318 G.A. van Wingen)	No conflicts of interest
Veer	M.	Ilya	i.m.veer@uva.nl	0000-0002-6733-3593	Ph.D.	Full co-author	Department of Developmental Psychology, University of Amsterdam, Amsterdam, The Netherlands					No conflicts of interest
Veltman	J.	Dick	dj.veltman@amsterdamumc.nl		M.D., Ph.D.	Consortium author	Amsterdam UMC, location Vrije Universiteit Amsterdam, Department of Psychiatry, De Boelelaan 1117, Amsterdam, The Netherlands					No conflicts of interest
Venkatasubramanian		Ganesan	venkat.nimhans@gmail.com	0000-0002-0949-898X	M.D., Ph.D.	Full co-author	Department of Psychiatry, National Institute of Mental Health And Neurosciences (NIMHANS), Bangalore, India				Ganesan Venkatasubramanian acknowledges the support of Department of Biotechnology (DBT) - Wellcome Trust India Alliance CRC grant (IA/CRC/19/1/610005) & senior fellowship grant (500236/Z/11/Z)	No conflicts of interest
Vetter	C.	Nora	nora.vetter@tu-dresden.de	0000-0003-1477-5395	Ph.D.	Full co-author	Department of Child and Adolescent Psychiatry, Faculty of Medicine, Technische Universität Dresden, Germany				This work was supported by the Deutsche Forschungsgemeinschaft [grant number VE 892/2-1 to N.C.V.] and the Else-Kröner-Fresenius Stiftung [grant number 2017_A101 to N.W.].	No conflicts of interest
Vriend		Chris	c.vriend@amsterdamumc.nl	0000-0003-3111-1304	Ph.D.	Full co-author	Amsterdam UMC, location Vrije Universiteit Amsterdam, Department of Psychiatry, De Boelelaan 1117, Amsterdam, The Netherlands	Amsterdam UMC, location Vrije Universiteit Amsterdam, Department of Anatomy and Neurosciences, De Boelelaan 1117, Amsterdam, The Netherlands	Amsterdam Neuroscience, Compulsivity, Impulsivity & Attention program, Amsterdam, The Netherlands	Amsterdam Neuroscience, Brain Imaging program, Amsterdam, The Netherlands	this work was supported by an grant from Amsterdam Neuroscience CIA-2019-03-A	No conflicts of interest
Walitza		Susanne	susanne.walitza@pukzh.ch	0000-0002-8161-8683	M.Sc., M.D.	Full co-author	Department of Child and Adolescent Psychiatry and Psychotherapy, University Hospital of Psychiatry, University of Zurich				Swiss National Science Foundation (no. 320030_130237, principal investigator: S.Walitza)	No conflicts of interest
Waller		Lea	lea@fmri.science	0000-0002-3239-6957	M.Sc.	Full co-author	Department of Psychiatry and Neurosciences CCM, Charité Universitätsmedizin Berlin, corporate member of Freie Universität Berlin and Humboldt-Universität zu Berlin, Berlin, Germany				I am funded by a Grant from the German Research Foundation (DFG ER 724/4-1, WA 1539/11-1), but I am not the grant recipient, so I don't know if it makes sense to add these.	No conflicts of interest
Wang		Zhen	wangzhen@smhc.org.cn	0000-0003-4319-5314	M.D., Ph.D	Full co-author	Shanghai Mental Health Center, Shanghai Jiao Tong University School of Medicine				The National Natural Science Foundation of China (82071518)	No conflicts of interest
Watanabe		Anri	z2aanri@koto.kpu-m.ac.jp		M.D., Ph.D.	Full co-author	Department of Psychiatry, Graduate School of Medical Science, Kyoto Prefectural University of Medicine, Kyoto, Japan					No conflicts of interest
Wolff		Nicole	nicole.wolff@ukdd.de		Ph.D.	Full co-author	Department of Child and Adolescent Psychiatry, Faculty of Medicine, Technische Universität Dresden, Germany				Else Kröner Fresenius Stiftung (2017_A101)	No conflicts of interest
Yamada		Kei	kyamada@koto.kpu-m.ac.jp		M.D., Ph.D.	Consortium author	Department of Radiology, Graduate School of Medical Science, Kyoto Prefectural University of Medicine, Kyoto, Japan					No conflicts of interest
Yun		Je-Yeon	jeyeon.yun@gmail.com	0000-0002-5531-2410	M.D., Ph.D.	Full co-author	Department of Psychiatry, Seoul National University College of Medicine, Seoul, Republic of Korea	Yeongeon Student Support Center, Seoul National University College of Medicine, Seoul, Republic of Korea				No conflicts of interest
Zhao		Qing	zhaoqing@smhc.org.cn		M.D.	Full co-author	Shanghai Mental Health Center, Shanghai Jiao Tong University School of Medicine					No conflicts of interest
